# Supplementary material for: CHSI costing study–Challenges and solutions for cost data collection in private hospitals in India
Source: PLoS One. 2022 Dec 12;17(12):e0276399. doi: 10.1371/journal.pone.0276399 (PMC9744278; doi:10.1371/journal.pone.0276399)
Supplement: S1 File — (XLSX) [file pone.0276399.s004.xlsx]

## Sheet: Overall data sheet
State MRU Details		Sheet 2 - Data Collection details																										HR Salary & Incentives											Leave data
S. No.	State	Name of facility	Date of initiation of permission seeking	Date of permission granted	Date of initiation of data collection	Date of completion of data collection	Date of initiation of data entry	Date of completion of Data entry	Date of 1st submission	Date of reciept of 1st set of pendencies	Date of 2nd submission	Date of reciept of 2nd set of pendencies	Date of 3rd submission	Date of reciept of 3rd set of pendencies	Date of 4th submission	Date of reciept of 4th set of pendencies	Date of 5th submission	Date of reciept of 5th set of pendencies	Date of 6th submission	Date of reciept of 6th set of pendencies	Date of 7th submission						Date Of final data sharing	Negotiating and waiting time (days):	Actual extraction time (days):	Level of Aggregation (Institution/Department/ ICU/OPD/OT)	Type of source (Physical registers/electronic record database /Patient record sheets/personnel interview etc.)	Person Contacted for Information (Mention all if multiple were contacted)	Best Person for Obtaining Information	Name of personnel Collecting the Data	Did you face any challenges? Yes/No	If yes, Please describe.	Innovative ideas used to tackle the problem	How would you rate the difficulty to collect this data on a Scale of 1 to 10*	Negotiating and waiting time (days):	Actual extraction time (days):	Level of Aggregation (Institution/Department/ ICU/OPD/OT)	Type of source (Physical registers/electronic record database /Patient record sheets/personnel interview etc.)	Person Contacted for Information (Mention all if multiple were contacted)	Best Person for Obtaining Information	Name of personnel Collecting the Data	Did you face any challenges? Yes/No	If yes, Please describe.	Innovative ideas used to tackle the problem	How would you rate the difficulty to collect this data on a Scale of 1 to 10*
1	State 1	S1A																										12	12	institution	physical record	clerical staff by order of instiutional head	clerks		yes	As it is a private hospital, they are not willing to share	convencing them about benefits	8	3	3	institution	physical record	clerical staff by order of instiutional head	clerks		yes	As it is a private hospital, they are not willing to share	convencing them about benefits	2
2		S1B																										12	12	institution	physical record	hospital manager	hospital manager		yes	As it is a private hospital, they are not willing to share	convencing them about benefits	8	3	3	institution	physical record	hospital manager	hospital manager		yes	As it is a private hospital, they are not willing to share	convencing them about benefits	2*
3		S1C																										12	15	institution	physical record	hospital manager	hospital manager		yes	As it is a private hospital, they are not willing to share	convencing them about benefits	7	3	3	institution	physical record	hospital manager	hospital manager		yes	As it is a private hospital, they are not willing to share	convencing them about benefits	3
4	State 2	S2A																										20	10	Institution	electronic record database	Accountant, Accountant head, HR, CEO, chartered accountant	Accountant		Yes	Chartered account created too much problem with our staff. they were not ready to give information. too much waiting for Hr data.and after meeting given data was not perfact as we required according to data tool	ready to give information after 3 to 4 meetings with PI, Co-investigator, CEO, COO, Account head	10	20	10	Institution	electronic record database	Accountant, Accountant head, HR, CEO, chartered accountant	Accountant		Yes	Chartered account created too much problem with our staff. they were not ready to give information. too much waiting for Hr data.and after meeting given data was not perfact as we required according to data tool	ready to give information after 3 to 4 meetings with PI, Co-investigator, CEO, COO, Account head	10
5		S2B																										7	3	Institution	electronic record database, Personal interview	HR, Accountant	HR, Accountant		No			2	7	3	Institution	electronic record database, Personal interview	HR, Accountant	HR, Accountant		No			2
6		S2C																										4	2	Institution	Personal interview	RMO, Hospital Head	RMO, Hospital Head		Yes	They were not provide salary details of Doctors because of there is no information available for doctors.	After 2 to 3 visit and call Hospital head and RMO verbaly provide the staff salary.	7	3	1	Institution	Personal interview	RMO, Pharmacist, Peon, Receptionist	RMO, Pharmacist		no			5
7	State 3	S3A																										10	162	Individual, Deartment (Ophthalmology)	Electronic record	Mediacl Superintendant, Head (HR Section), Centre Head (Ophthalmology)	Head (HR Section), Centre Head (Ophthalmology)		Yes		1. Combined data collected for each cadre 2. Staff who were posted in each facility during a specific period was considered as fixed staff of that particular facility for the F.Y.	4	1	1	-	Expert opinion	Mediacl Superintendant, Head (HR Section), Centre Head (Ophthalmology)	Mediacl Superintendant, Head (HR Section), Centre Head (Ophthalmology)		Yes	Records not available.	Experts asked to consider 14 days CL for each staff	10
8		S3B																										2	4	Individual Person	Electronic record	Sr. Office Assistant, Cashier	Sr. Office Assistant, Cashier		Yes	Medical Officers get share amount (not any fixed salary) for IPD, CCU and OT services for which record were available but no data available for OPD service.	Data collected for share received during the F.Y.	2	1	1	-	Expert opinion	Secretary, Sr. Office Assistant, Cashier	Secretary		Yes	Records not available.	Secretary asked to consider 14 days CL for each staff excluding Medical Officers.	10
9	State 4	S4A																										60	1	Institution	Personnel Interview	Hospital Manager	Hospital Manager		Yes	Designated wise salary was provided by the hospital manager verbally on an average basis.		10	2	1	Institution	Personnel Interview	Data Operator	Data Operator		Yes	The gave us the average leave of each employee. Did not showed us the registers		8
10		S4B																										20	2	Institute	Personnel Interview	Head of Institute, Staff & Data Operator	Consultant		Yes	They did not provide any written evidence		10	5	1	Institute	Physical Register	Data Operator	Data Operator		No			5
11		S4C																										30	1	Institution	Personnel Interview	Hospital Manager	Hospital Manager		Yes	The did not provide us with designation based salary rather gave us the Total Average Salary paid in a month by the hospital to all staff		10	2	1	Institution	Personnel Interview	Data Operator	Data Operator		Yes	The gave us the average leave of each employee. Did not showed us the registers		8
12	State 5	S5A																										4	15	Institution	Personal Interview	Administrator	Administrator		Yes	Written record not found	asked administrator for salary of staff	9	2	5	Institution	Personal Interview	Administrator	Administrator		Yes	Written record not found	asked administrator for the leave of staff	9
13		S5B
14		S5C
15		S5D
16	State 6	S6A																										23	6	Institution	Physical, Accounts section	AO, AD, clerk of deptt and accounts section	Clerk(SA)		Yes	Asked individual written letter order	Obtained permission from highest authority	8	1	2	Department	Physical registers	clerk of deptt	Clerk of deptt		No		PRO helped	5
17		S6B
18		S6C
19	State 7	S7A																										10	3	Institution	Electronic record database	Hospital manager, hospital incharge,Cost centre incharge, clerks	Clerk who manages the financial data of the hospital		Yes	HR data is the most challenging data during data collection. All the person faces discomfort when we demand financial data.	Best idea is firstly we assure the person then demand average(e.g. salary,etc.)about HR, then it depends on data collecting officers that how they extract the data from that person	9	5	2	Institution	Electronic record database, physical record, PI	Hospital manager, hospital incharge,Cost centre incharge, clerks	Clerk		No			5
20		S7B
21		S7C
					Total time taken for each hospital	Total time taken by each hospital	Time in months for permissions		Time in months for data collection		Time in months for data entry		Allocated time
					0	0							0
					0	0							0
					0	0							0
					0	0							0
					0	0							0
					0	0							0
					0	0							0
					0	0							0
					0	0							0
					0	0							0
					0	0							0
					0	0							0
					0	0							0
					0	0							0
					0	0							0
					0	0							0
					0	0							0
					0	0							0
[truncated: 453 more columns]

## Sheet: Share of time and cost
j	Facility name	HR salary and incentives		Leave data		Time allocation			Building area measurement		Determination of rental price			Consumables used		Prices of consumables			Furniture items used		Prices of furniture		Information on average life of furniture			Equipment used		Equipment procurement prices		Average life of Equipment		Usage of equipment in different procedures			Electricity		Building maintenance		Equipment maintenance			Laundry		Dietetics		Biomedical waste management			Annual load data
		Negotiating and waiting time (days):	Actual extraction time (days):	Negotiating and waiting time (days):	Actual extraction time (days):	Negotiating and waiting time (days):	Actual extraction time (days):	HUMAN RESOURCES	Negotiating and waiting time (days):	Actual extraction time (days):	Negotiating and waiting time (days):	Actual extraction time (days):	CAPITAL/BUILDING	Negotiating and waiting time (days):	Actual extraction time (days):	Negotiating and waiting time (days):	Actual extraction time (days):	CONSUMABLES and DRUGS	Negotiating and waiting time (days):	Actual extraction time (days):	Negotiating and waiting time (days):	Actual extraction time (days):	Negotiating and waiting time (days):	Actual extraction time (days):	FURNITURE	Negotiating and waiting time (days):	Actual HZ2+HZ2:IA6+HZ2:IA8+HZ2:IA+HZ2:IA16	Negotiating and waiting time (days):	Actual extraction time (days):	Negotiating and waiting time (days):	Actual extraction time (days):	Negotiating and waiting time (days):	Actual extraction time (days):	EQUIPMENT	Negotiating and waiting time (days):	Actual extraction time (days):	Negotiating and waiting time (days):	Actual extraction time (days):	Negotiating and waiting time (days):	Actual extraction time (days):	OVERHEADS	Negotiating and waiting time (days):	Actual extraction time (days):+KY2:KY2:KZ16	Negotiating and waiting time (days):	Actual extraction time (days):	Negotiating and waiting time (days):	Actual extraction time (days):	UTILITY	Negotiating and waiting time (days):
State 1	S1A	12	12	3	3	17	20	67	3	5	1	1	10	15	17	3	4	39	8	7	3	4	2	2	26	8	9	5	7	6	7	3	7	52	3	5	4	5	5	5	27	4	5	5	5	3	6	28	4
	S1B	12	12	3	3	17	25	72	4	5	1	1	11	15	17	5	7	44	8	10	3	4	2	2	29	7	9	4	7	4	5	3	7	46	3	5	4	5	5	5	27	4	5	5	5	3	6	28	4
	S1C	12	15	3	3	17	25	75	4	5	1	1	11	15	17	5	7	44	8	9	2	5	1	3	28	5	5	4	6	3	5	3	6	37	3	5	3	5	5	5	26	4	3	5	4	3	3	22	4
State 2	S2A	20	10	20	10	20	7	87	7	3	5	2	17	25	2	25	2	54	7	5	4	5	10	3	34	7	5	5	4	3	4	20	7	55	10	3	10	3	10	3	39	3	2	7	4	7	2	25	8
	S2B	7	3	7	3	3	7	30	3	2	4	1	10	10	4	10	4	28	7	2	5	1	3	2	20	7	2	2	1	3	2	10	3	30	1	1	1	1	1	1	6	2	2	2	2	1	1	10	7
	S2C	4	2	3	1	3	3	16	1	1	1	1	4	3	2	3	2	10	2	1	3	2	3	2	13	2	1	3	2	3	2	5	3	21	1	1	1	1	1	1	6	3	3	0	0	4	1	11	2
State 3	S3A	10	60	1	1	7	30	109	1	7	1	1	10	1	3	1	3	8	1	7	1	3	1	3	16	1	7	1	3	1	3	1	80	97	1	1	1	1	1	1	6	1	2	1	2	1	1	8	1
	S3B	2	4	1	1	7	25	40	1	4	1	1	7	1	3	1	3	8	1	3	1	3	1	3	12	1	3	1	3	1	3	1	45	58	1	1	1	1	1	1	6	1	2	1	2	1	1	8	1
State 4	S4A	60	1	2	1	10	15	89	3	5	1	1	10	5	0	5	0	10	3	5	5	3	5	2	23	3	5	5	5	5	2	5	4	34	15	1	15	1	15	1	48	15	1	15	1	10	1	43	5
	S4B	20	2	5	1	15	7	50	2	2	1	1	6	2	2	2	3	9	2	2	10	3	3	3	23	5	2	5	2	2	1	5	1	23	1	1	1	1	1	1	6	1	1	1	0	1	1	5	5
	S4C	30	1	2	1	5	15	54	5	3	1	1	10	5	0	5	0	10	5	3	5	2	5	2	22	5	3	5	4	5	2	5	4	33	10	1	10	1	10	1	33	10	1	10	1	10	1	33	5
State 5	S5A	4	15	2	5	2	4	32	2	2	1	1	6	2	4	2	4	12	2	5	2	3	2	4	18	2	5	2	5	1	2	2	8	27	2	2	2	2	2	2	12	2	2	2	2	2	2	12	2
	S5B
	S5C
	S5D
State 6	S6A	23	6	1	2	13	6	51	16	8	1	1	26	6	8	6	8	28	6	8	6	8	4	8	40	9	8	9	8	6	8	4	6	58	1	6	3	2	1	2	15	1	2	8	2	1	2	16	6
	S6B
	S6C
State 7	S7A	10	3	5	2	25	10	55	15	5	3	2	25	25	10	15	5	55	10	5	10	5	10	4	44	10	6	12	5	10	5	15	5	68	14	4	14	3	20	5	60					10	4	14	10
	S7B
	S7C
	Average	16.1429	10.4286	4.14286	2.64286	11.5	14.2143	59.0714	4.78571	4.07143	1.64286	1.14286	11.6429	9.28571	6.35714	6.28571	3.71429	25.6429	5	5.14286	4.28571	3.64286	3.71429	3.07143	24.8571	5.14286	5	4.5	4.42857	3.78571	3.64286	5.85714	13.2857	45.6429	4.71429	2.64286	5	2.28571	5.57143	2.42857	22.6429	3.92308	2.38462	4.76923	2.30769	4.07143	2.28571	18.7857	4.57143
	Median	12	5	3	2	11.5	12.5	54.5	3	4.5	1	1	10	5.5	3.5	5	3.5	20	5.5	5	3.5	3	3	3	23	5	5	4.5	4.5	3	3	4.5	6	41.5	2.5	1.5	3	1.5	3.5	1.5	20.5	3	2	5	2	3	1.5	15	4.5
	IQR	12.25	9.75	2.5	2	11.5	16.75	31.75	2.75	2.75	0	0	3.25	12.75	7.5	3.5	2.5	32.75	5.75	4	2.75	1.75	2.75	1	10.25	4.75	3.75	2.75	2.75	2.75	3	2	3	26.5	7.25	3.75	7.5	2	7.75	3.5	25.5	3	1	6	3	5.25	1.75	17	3.25
	Quartile 1	7.75	2.25	2	1	5.5	7	42.5	2	2.25	1	1	7.75	2.25	2	2.25	2.25	10	2	3	2.25	3	2	2	18.5	2.25	3	2.25	3	2.25	2	3	4	30.75	1	1	1	1	1	1	6	1	2	1	1	1	1	10.25	2.5
	Quartile3	20	12	4.5	3	17	23.75	74.25	4.75	5	1	1	11	15	9.5	5.75	4.75	42.75	7.75	7	5	4.75	4.75	3	28.75	7	6.75	5	5.75	5	5	5	7	57.25	8.25	4.75	8.5	3	8.75	4.5	31.5	4	3	7	4	6.25	2.75	27.25	5.75
		AVERAGE	MEDIAN	IQR	Quartile1	Quartile3
	HUMAN RESOURCES	59.0714	54.5	31.75	42.5	74.25
	CAPITAL/BUILDING	11.6429	10	3.25	7.75	11
	CONSUMABLES & DRUGS	25.6429	10	31	8	39
	FURNITURE	24.8571	22	15	13	28
	EQUIPMENT	45.6429	41.5	25.75	30.75	56.5
	OVERHEADS	22.6429	20.5	25.5	6	31.5
	UTILITY	18.7857	12	20	8	28
	Column1	Column2	Column3	Column4
	SHARE OF TIME ACROSS ALL CENTRES		% of Total time	% of Total cost
	HUMAN RESOURCES	827	0.283608	0.38
	CAPITAL/BUILDING	163	0.0558985	0.13
	CONSUMABLES & DRUGS	359	0.123114	0.31
	FURNITURE	348	0.119342	0.01
	EQUIPMENT	639	0.219136	0.06
	OVERHEADS	317	0.108711	0.08
	UTILITY	263	0.090192	0.03
		2916	1	1
		Share of Time	Share of Cost
	Human Resources	0.283608	0.38
	Capital/ Building	0.0558985	0.13
	Drugs & Consumables	0.123114	0.31
	Furniture	0.119342	0.01
	Equipment	0.219136	0.06
	Overheads	0.108711	0.08
	Utility	0.090192	0.03
[truncated: 2 more columns]

## Sheet: Person days (2)
	Facility name		HR salary and incentives					Leave data					Time allocation					Building area measurement					Determination of rental price					Consumables used					Prices of consumables					Furniture items used					Prices of furniture					Information on average life of furniture
		Negotiating and waiting time (days)	Actual extraction time (days):	Number of personnels	Person days (negotiation)	Person days(Actual)	Negotiating and waiting time (days)	Actual extraction time (days):	Number of personnels	Person days (negotiation)	Person days(Actual)	Negotiating and waiting time (days)	Actual extraction time (days):	Number of personnels	Person days (negotiation)	Person days(Actual)	Negotiating and waiting time (days)	Actual extraction time (days):	Number of personnels	Person days (negotiation)	Person days(Actual)	Negotiating and waiting time (days)	Actual extraction time (days):	Number of personnels	Person days (negotiation)	Person days(Actual)	Negotiating and waiting time (days)	Actual extraction time (days):	Number of personnels	Person days (negotiation)	Person days(Actual)	Negotiating and waiting time (days)	Actual extraction time (days):	Number of personnels	Person days (negotiation)	Person days(Actual)	Negotiating and waiting time (days)	Actual extraction time (days):	Number of personnels	Person days (negotiation)	Person days(Actual)	Negotiating and waiting time (days)	Actual extraction time (days):	Number of personnels	Person days (negotiation)	Person days(Actual)	Negotiating and waiting time (days)	Actual extraction time (days):	Number of personnels
State 1	S1A	12	12	2	24	24	3	3	2	6	6	17	20	3	51	60	3	5	2	6	10	1	1	1	1	1	15	17	1	15	17	3	4	1	3	4	8	7	1	8	7	3	4	1	3	4	2	2	1
	S1B	12	12	2	24	24	3	3	1	3	3	17	25	3	51	75	4	5	1	4	5	1	1	1	1	1	15	17	1	15	17	5	7	1	5	7	8	10	1	8	10	3	4	1	3	4	2	2	1
	S1C	12	15	2	24	30	3	3	1	3	3	17	25	3	51	75	4	5	2	8	10	1	1	1	1	1	15	17	2	30	34	5	7	2	10	14	8	9	1	8	9	2	5	1	2	5	1	3	1
State 2	S2A	20	10	2	40	20	20	10	2	40	20	20	7	1	20	7	7	3	1	7	3	5	2	1	5	2	25	2	2	50	4	25	2	2	50	4	7	5	1	7	5	4	5	2	8	10	10	3	1
	S2B	7	3	2	14	6	7	3	2	14	6	3	7	1	3	7	3	2	2	6	4	4	1	1	4	1	10	4	2	20	8	10	4	2	20	8	7	2	2	14	4	5	1	2	10	2	3	2	1
	S2C	4	2	1	4	2	3	1	1	3	1	3	3	1	3	3	1	1	1	1	1	1	1	1	1	1	3	2	1	3	2	3	2	1	3	2	2	1	1	2	1	3	2	1	3	2	3	2	1
State 3	S3A	10	60	1	10	60	1	1	1	1	1	7	30	1	7	30	1	7	4	4	28	1	1	1	1	1	1	3	1	1	3	1	3	1	1	3	1	7	3	3	21	1	3	1	1	3	1	3	1
	S3B	2	4	1	2	4	1	1	1	1	1	7	25	1	7	25	1	4	3	3	12	1	1	1	1	1	1	3	1	1	3	1	3	1	1	3	1	3	3	3	9	1	3	1	1	3	1	3	1
State 4	S4A	30	1	3	90	3	2	1	3	6	3	10	15	3	30	45	3	5	3	9	15	1	1	1	1	1	5	0	---			5	0	---			3	5	3	9	15	5	3	3	15	9	5	2	1
	S4B	20	2	3	60	6	5	1	3	15	3	15	7	3	45	21	2	2	3	6	6	1	1	1	1	1	2	2	1	2	2	2	3	3	6	9	2	2	3	6	6	10	3	3	30	9	3	3	1
	S4C	30	1	3	90	3	2	1	3	6	3	5	15	3	15	45	5	3	3	15	9	1	1	1	1	1	5	0	---			5	0	---			5	3	3	15	9	5	2	3	15	6	5	2	1
State 5	S5A	4	15	2	8	30	2	5	2	4	10	2	4	2	4	8	2	2	2	4	4	1	1	1	1	1	2	4	2	4	8	2	4	2	4	8	2	5	2	4	10	2	3	2	4	6	2	4	2
State 6	S6A	23	6	2	46	12	1	2	2	2	4	13	6	2	26	12	16	8	2	32	16	1	1	2	2	2	6	8	2	12	16	6	8	2	12	16	6	8	2	12	16	6	8	2	12	16	4	8	2
State 7	S7A	10	3	2	20	6	5	2	2	10	4	25	10	2	50	20	15	5	2	30	10	3	2	2	6	4	25	10	2	50	20	15	5	2	30	10	10	5	2	20	10	10	5	2	20	10	10	4	2
	Average	14	10.4286		32.5714	16.4286	4.14286			8.14286	4.85714				25.9286	30.9286				9.64286	9.5				1.92857	1.35714				14.5	9.57143				10.3571	6.28571	5			8.5	9.42857	4.28571			9.07143	6.35714	3.71429
	Median	12	5		24	9	3			5	3				23	23				6	9.5				1	1				13.5	8				5.5	7.5	5.5			8	9	3.5			6	5.5	3
	IQR	12.25	9.75		33.5	19.5	2.5			6	2.5				41.75	36				4.75	7.25				0.75	0				19.75	14				11	5.5	5.75			6.75	3.75	2.75			11.25	5.75	2.75
	Quartile1	7.75	2.25		11	4.5	2			3	3				7	9				4	4.25				1	1				2.75	3				3	3.75	2			4.5	6.25	2.25			3	3.25	2
	Quartile3	20	12		44.5	24	4.5			9	5.5				48.75	45				8.75	11.5				1.75	1				22.5	17				14	9.25	7.75			11.25	10	5			14.25	9	4.75
[truncated: 61 more columns]

## Sheet: Difficulty rating
	HR Salary & Incentives	Leave data	Time allocation	Building area measurement	Determination of rental price	Consumables used	Prices of consumables	Furniture items used	Prices of non-consumable items	Information on average life of furniture items	Equipment used	Equipment procurement prices	Average life of equipment	Usage of equipment in different procedures	Electricity	Building Maintenance	Equipment Maintenance	Laundry	Dietetics	Biomedical waste management	Annual load data (OPD/IPD/ Surgeries)
	8	2	7	1	1	4	3	2	3	1	6	1	2	4	7	7	7	5	5	4	8
	8	2	7	1	1	5	4	3	4	2	6	2	3	5	5	5	7	5	5	4	5
	7	3	5	2	1	5	2	3	5	2	6	2	3	5	4	6	9	4	3	4	5
	10	10	8	7	6	10	10	6	9	8	6	6	8	10	10	10	10	6	10	7	8
	2	2	4	3	4	10	10	3	2	5	3	5	5	6	1	1	1	1	1	2	6
	7	5	5	3	2	3	3	1	7	4	1	7	4	4	1	1	1	7		3	5
	4	10	5	1	1	6	3	1	3	1	1	3	1	7	1	1	1	1	1	1	1
	2	10	5	1	1	9	3	1	3	1	1	3	1	7	1	1	1	1	1	1	1
	10	8	9	3	1	5	5	3	7	5	4	8	5	4	5	5	5	5	5	6	8
	10	5	6	3	2	3	6	4	6	2	3	4	2	5	2	2	2	2		3	9
	10	8	9	3	1	5	5	3	7	5	4	8	5	4	6	6	6	6	6	6	5
	9	9	3	3	1	5	6	3	5	7	6	9	6	6	5	5	5	5	5	5	5
	8	5	5	4	2	3	7	5	5	5	4	7	5	7	2	4	2	2	2	2	5
	9	5	8	5	6	7	7	6	7	8	7	9	8	8	6	6	6			6	6
	HR Salary	Leave data	Time allocation	Building area	Rental price	Quantity of Consumables	Prices of consumables	Quantity of Furniture	Prices of non-consumable items	Average life of furniture items	Quantity of Equipment	Prices of Equipment	Average life of equipment	Utility of equipment	Electricity	Building Maintenance	Equipment Maintenance	Laundry	Dietetics	Biomedical Waste Management	Annual load data (OP/IP/IP/ICU/OT)
Average	7.42857	6	6.14286	2.85714	2.14286	5.71429	5.28571	3.14286	5.21429	4	4.14286	5.28571	4.14286	5.85714	4	4.28571	4.5	3.84615	4	3.85714	5.5
Median	8	5	5.5	3	1	5	5	3	5	4.5	4	5.5	4.5	5.5	4.5	5	5	5	5	4	5
Standard deviation	2.71804	3	1.80702	1.6413	1.76705	2.34303	2.46196	1.59719	1.97044	2.44949	2.03038	2.68404	2.19926	1.72615	2.67261	2.6573	3.04138	2.06979	2.62851	1.88442	2.29129
Standard error	0.726427	0.801784	0.482945	0.438657	0.472263	0.626201	0.657985	0.426867	0.526624	0.654654	0.542642	0.71734	0.587776	0.461333	0.714286	0.710192	0.812843	0.553174	0.7025	0.503631	0.612372
	Rental price	Building area	Quantity of Furniture	Laundry	Biomedical Waste Management	Average life of furniture items	Electricity	Dietetics	Quantity of Equipment	Average life of equipment	Building Maintenance	Equipment Maintenance	Prices of Furniture	Prices of consumables	Prices of Equipment	Annual patient data	Quantity of Consumables	Utility of equipment	Leave data	Time allocation	Human Resource Salary
	2.14286	2.85714	3.14286	3.84615	3.85714	4	4	4	4.14286	4.14286	4.28571	4.5	5.21429	5.28571	5.28571	5.5	5.71429	5.85714	6	6.14286	7.42857
